# Supplementary material for: Obesity and obesogenic growth are both highly heritable and modified by diet in a nonhuman primate model, the African green monkey (Chlorocebus aethiops sabaeus)
Source: Int J Obes (Lond). 2018 Feb 13;42(4):765–74. doi: 10.1038/ijo.2017.301 (PMC5984074; doi:10.1038/ijo.2017.301)
Supplement: Supplementary Table 1 [file ijo2017301x2.xlsx]

## Sheet: Sheet1
Supplementary Table 1 Summary of protein coding loci found in genome-wide suggestive regions linked to growth and obesity phenotypes in the VRC. Highlighted gene regions are implicated in metabolic disorders in humans. Where possible, references are noted from the primary literature. If no specific reference is noted, then the gene region has been flagged by AceView and/or GeneCards databases as …
Phenotype	Vervet Chromosome	Region (cM)	Gene	Name	Notes	Human Locus	Metabolic Disorder	Musculo-skeletal	Phenotype	Reference
BMI	10	109-119	ASB18	ankyrin repeat and SOCS box-containing 18	Class I MHC antigen processing pathway	2q37.2	0	0
BMI	10	109-119	RAMP1	receptor (G protein-coupled) activity modifying protein 1	In vascular smooth muscle contraction pathway; also work to inhibit bone resorption; also implicated in Type 2 Diabetes via AMY receptor pathways	2q37.3	1	1	Type 2 Diabetes
BMI	10	109-119	FAM132B	family with sequence similarity 132, member B	Promotes lipid uptake into adipocytes and hepatocytes via transcriptional up-regulation of genes involved in fatty acid uptake. Also an iron-regulatory hormone.	2q37.3	1	0	Lipid metabolism
BMI	10	109-119	PER2	period homolog 2 (Drosophila)	In circadian rhythm pathway	2q37.3	0	0
BMI	10	109-119	HDAC4	histone deacetylase 4	Regulation of glycolysis and osteoblast differentiation	2q37.3	1	1	Obesity; osteoarthritis	1
BMI	10	109-119	CAPN10/GPR35	calpain 10/G protein-coupled receptor 35	This gene is expressed only in the liver and the encoded protein is localized mostly in the peroxisomes, where it is involved in glyoxylate detoxification. Mutations in this gene, some of which alter subcellular targetting, have been associated with type I primary hyperoxaluria	2q37.3	1	0	Type 2 Diabetes	2, 3
BMI	10	109-119	SNED1	sushi, nidogen and EGF-like domains 1	Also called: Insulin-response element-binding protein 1. Implicated in insultin signal transduction pathways	2q37.3	1	0	Insulin	4
BMI	10	109-119	PASK	PAS domain containing serine/threonine kinase	Expression of this gene is regulated by glucose, and the encoded protein plays a role in the regulation of insulin gene expression. Downregulation of this gene may play a role in type 2 diabetes	2q37.3	1	0	Type 2 Diabetes	5
BMI	10	109-119	HDLBP	high density lipoprotein binding protein	The protein encoded by this gene binds high density lipoprotein (HDL) and may function to regulate excess cholesterol levels in cells	2q37.3	1	0	Coronary artery disease	6
BMI	10	109-119	STK25	serine/threonine kinase 25	Diseases associated with STK25 include pseudopseudohypoparathyroidism and anoxia. Among its related pathways are Sweet Taste Signaling	2q37.3	1	0	Pseudopseudohypoparathyroidism	7
BMI	10	109-119	IQCA1	IQ motif containing with AAA domain 1	NA	2q37.3	0	0
BMI	10	109-119	ACKR3	atypical chemokine receptor 3	NA	2q37.3	0	0
BMI	10	109-119	COL6A3	collagen, type VI, alpha 3	Collagen, muscle organ development	2q37.3	0	1
BMI	10	109-119	MLPH	melanophilin	NA	2q37.3	0	0
BMI	10	109-119	LRRFIP1/RBM44	leucine rich repeat (in FLII) interacting protein 1 and RNA binding motif protein 44	May regulate TNF	2q37.3	0	0
BMI	10	109-119	SCLY	selenocysteine lyase	Implicated in metabolic pathways	2q37.3	0	0
BMI	10	109-119	ESPNL	espin-like	NA	2q37.3	0	0
BMI	10	109-119	KLHL30	kelch-like 30 (Drosophila)	NA	2q37.3	0	0
BMI	10	109-119	ILKAP	integrin-linked kinase-associated serine/threonine phosphatase 2C	NA	2q37.3	0	0
BMI	10	109-119	HES6	hairy and enhancer of split 6 (Drosophila)	Involved in cell differentiation	2q37.3	0	0
BMI	10	109-119	TRAF3IP1	TNF receptor-associated factor 3 interacting protein 1	NA	2q37.3	0	0
BMI	10	109-119	ASB1	ankyrin repeat and SOCS box-containing 1	Contains SOCS box domain, may be implicated in inflammation/cytokine activity	2q37.3	0	0
BMI	10	109-119	TWIST2	twist homolog 2 (Drosophila)	Implicated in osteoblast differentiation; also implicated in lipid metabolism	2q37.3	1	1	Lipid metabolism	8
BMI	10	109-119	NDUFA10	NADH dehydrogenase (ubiquinone) 1 alpha subcomplex, 10, 42kDa	IN mitochondrial metabolism pathway, implicated in Leigh syndrome	2q37.3	0	0
BMI	10	109-119	OR6B2	olfactory receptor, family 6, subfamily B, member 2	NA	2q37.3	0	0
BMI	10	109-119	OR6B3	olfactory receptor, family 6, subfamily B, member 3	NA	2q37.3	0	0
BMI	10	109-119	OTOS	otospiralin	Sound perception	2q37.3	0	0
BMI	10	109-119	GPC1	glypican 1	Implicated in cell division and growth regulation	2q37.3	0	0
BMI	10	109-119	ANKMY1	ankyrin repeat and MYND domain containing 1	NA	2q37.3	0	0
BMI	10	109-119	DUSP28	dual specificity phosphatase 28	NA	2q37.3	0	0
BMI	10	109-119	RNPEPL1	arginyl aminopeptidase (aminopeptidase B)-like 1	NA	2q37.3	0	0
BMI	10	109-119	KIF1A	kinesin family member 1A	Implicated in bone diseases; motor for anterograde axonal transport of synaptic vesicle precursors	2q37.3	0	1
BMI	10	109-119	AGXT	alanine-glyoxylate aminotransferase	NA	2q37.3	0	0
BMI	10	109-119	C2orf54	chromosome 2 open reading frame 54	NA	2q37.3	0	0
BMI	10	109-119	MTERF4	mitochondrial transcription termination factor 4	Regulator of mitochondrial ribosome biogenesis and translation	2q37.3	0	0
BMI	10	109-119	PPP1R7	protein phosphatase 1, regulatory (inhibitor) subunit 7	NA	2q37.3	0	0
BMI	10	109-119	ANO7	anoctamin 7	Diseases associated with ANO7 include prostate cancer. Among its related pathways are Ion channel transport and Transport of glucose and other sugars, bile salts and organic acids, metal ions and amine compounds.	2q37.3	0	0
BMI	10	109-119	SEPT2	septin 2	Filament-forming cytoskeletal GTPase. Required for normal organization of the actin cytoskeleton.	2q37.3	0	0
BMI	10	109-119	FARP2	FERM, RhoGEF and pleckstrin domain protein 2	Plays a role in the response to class 3 semaphorins and remodeling of the actin cytoskeleton. Plays a role in TNFSF11-mediated osteoclast differentiation, especially in podosome rearrangement and reorganization of the actin cytoskeleton	2q37.3	0	0
BMI	10	109-119	BOK	BCL2-related ovarian killer	Implicated in colorectal cancer	2q37.3	0	0
BMI	10	109-119	THAP4	THAP domain containing 4	NA	2q37.3	0	0
BMI	10	109-119	ATG4B	ATG4 autophagy related 4 homolog B (S. cerevisiae)	NA	2q37.3	0	0
BMI	10	109-119	DTYMK	deoxythymidylate kinase	NA	2q37.3	0	0
BMI	10	109-119	ING5	inhibitor of growth family, member 5	NA	2q37.3	0	0
BMI	10	109-119	D2HGDH	D-2-hydroxyglutarate dehydrogenase	Mutations in this gene are present in D-2-hydroxyglutaric aciduria, a rare recessive neurometabolic disorder causing developmental delay, epilepsy, hypotonia, and dysmorphic features	2q37.3	0	0
BMI	10	109-119	GAL3ST2	galactose-3-O-sulfotransferase 2	This enzyme has been implicated in tumor metastasis processes	2q37.3	0	0
BMI	10	109-119	NEU4	sialidase 4	family of glycohydrolytic enzymes, which remove terminal sialic acid residues from various sialo derivatives, such as glycoproteins, glycolipids, oligosaccharides, and gangliosides.	2q37.3	0	0
BMI	10	109-119	PDCD1	programmed cell death 1	studies suggest that this gene product may also be important in T cell function and contribute to the prevention of autoimmune diseases: lupus, multiple sclerosis	2q37.3	0	0
BMI	10	109-119	ENSCSAG00000006174	NA	NA	NA	0	0
BMI	10	109-119	ENSCSAG00000018799	NA	NA	NA	0	0
BMI	10	109-119	ENSCSAG00000006041	NA	NA	NA	0	0
BMI	10	109-119	ENSCSAG00000005986	NA	NA	NA	0	0
BMI	10	109-119	ENSCSAG00000005945	NA	NA	NA	0	0
BMI	10	109-119	ENSCSAG00000005941	NA	NA	NA	0	0
BMI	10	109-119	CROCC2	NA	NA	NA	0	0
BMI	10	109-119	ENSCSAG00000005917	NA	NA	NA	0	0
BMI	10	109-119	ENSCSAG00000005723	NA	NA	NA	0	0
BWt1	23	0	NA		NA	NA
BWt2	2	24	SRSF6	serine/arginine-rich splicing factor 6	This entire region of chromosome 20 corresponds to the Type 2 Diabetes susceptibility region identified on chromosome 20 in humans through linkage studies	20q13.11	1	0	Type 2 Diabetes	9
BWt2	2	24	PTPRT	protein tyrosine phosphatase, receptor type, T	Most frequenctly mutated tyrosine phosphatase in human cancers; interacts with IA-2 (islet antigen-2) involved in insulin secretion, implicated in type 1 diabetes	20q13.11	1	0	Type 1 Diabetes	10
BWt2	2	24	MYBL2	myeloblastosis-like protein 2	Implicated in activation of insulin-like growth factor-binding protein 5 genes	20q13.12	1	0	Type 2 Diabetes	11
BWt2	2	24	IFT52	intraflagellar transport protein 52 homolog	This entire region of chromosome 20 corresponds to the Type 2 Diabetes susceptibility region identified on chromosome 20 in humans through linkage studies	20q13.12	1	0	Type 2 Diabetes	9
BWt2	2	24	L3MBTL1/SGK2	lethal(3)malignant brain tumor-like protein/serum/glucocorticoid-regulated kinase 2	This entire region of chromosome 20 corresponds to the Type 2 Diabetes susceptibility region identified on chromosome 20 in humans through linkage studies	20q13.12	1	0	Type 2 Diabetes	9
BWt2	2	24	GTSF1L	gametocyte-specific factor 1-like	Reproduction, most expressed in testis	20q13.12	0	0
BWt2	2	24	ENSCSAG00000018752	NA	NA	NA	0	0
BWt3	5	16-24	PDXDC1	pyridoxal-dependent decarboxylase domain containing 1	NA	16p13.11	1	0	Triglycerides	12
BWt3	5	16-24	NTAN1	N-terminal asparagine amidase	Implicated in glucocorticoid-induced hypertension; multiple sclerosis	16p13.11	1	0	Hypertension	13
BWt3	5	16-24	RRN3	RRN3 RNA polymerase I transcription factor homolog	Transcription regulation	16p13.11	0	0
BWt3	5	16-24	MPV17L	MPV17 mitochondrial membrane protein-like	Expression of antioxidant enzymes in peroxisomes	16p13.11	0	0
BWt3	5	16-24	C16orf45	chromosome 16 open reading frame 45	NA	16p13.11	0	0
BWt3	5	16-24	CPPED1	calcineurin-like phosphoesterase domain containing 1	May play an inhibitory role in glucose uptake by adipocytes.	16p13.12	1	0	Regulates adipocyte uptake of glucose	14
BWt3	5	16-24	PARN	poly(A)-specific ribonuclease	Truncated copy implicated in Prader-Willi/Angelman syndrome	16p13.12	1	1	Prader-Willi/Adelman syndrome	15
BWt3	5	16-24	PLA2G10	phospholipase A2, group X	Promotes lipid accumulation (increases LDL)	16p13.12	1	0	Coronary heart disease	16
BWt3	5	16-24	SHISA9	shisa homolog 9	Regulator of short-term neuronal synaptic plasticity in the dentate gyrus.	16p13.12	0	0
BWt3	5	16-24	ERCC4	excision repair cross-complementing rodent repair deficiency, complementation group 4	Implicated in DNA damage and repair.	16p13.12	0	0
BWt3	5	16-24	MKL2	myocardin-like 2	Implicated in embryonic development; associated with chondroid lipoma	16p13.12	0	0
BWt3	5	16-24	BFAR	bifunctional apoptosis regulator	NA	16p13.12	0	0
BWt3	5	16-24	CLEC16A	C-type lectin domain family 16, member A	Also implicated in Crohn's disease, celiac disease, multiple sclerosis, primary adrenal insufficiency (Addison's disease), and arthritis	16p13.13	1	0	Type 1 Diabetes	17
BWt3	5	16-24	SOCS1	suppressor of cytokine signaling 1	Also implicated (with CLEC16A and CIITA) with celiac disease; in insulin-like growth factor receptor binding	16p13.13	1	0	Obesity, insulin resistance	18, 19
BWt3	5	16-24	TNP2	encoding transition protein 2	Most expressed in testes and skeletal muscle; implicated in male infertility	16p13.13	1	0	Type 1 Diabetes	20
BWt3	5	16-24	PRM3	protamine 3	Most expressed in testes; implicated in male infertility	16p13.13	1	0	Type 1 Diabetes	20
BWt3	5	16-24	RMI2	chromosome 16 open reading frame 75	Implicated in DNA replication	16p13.13	1	0	Type 1 Diabetes	20
BWt3	5	16-24	LITAF	lipopolysaccharide-induced TNF factor	Promotor that regulates TNF-alpha gene expression, already known to influence obesity in vervets; also implicated in cardiac arrhythmia and CMT disease	16p13.13	1	0	Obesity	21
BWt3	5	16-24	TXNDC11	thioredoxin domain containing 11	Involved in thyroid hormone synthesis pathways.	16p13.13	1	0
BWt3	5	16-24	TNFRSF17	tumor necrosis factor receptor superfamily, member 17)	In TNF-superfamily, precursor to NF-kappaB	16p13.13	1	0
BWt3	5	16-24	PRM2	protamine 2	Most expressed in testes; implicated in male infertility	16p13.13	0	0
BWt3	5	16-24	SNN	stannin	NA	16p13.13	0	0
BWt3	5	16-24	ZC3H7A	zinc finger CCCH-type containing 7A	NA	16p13.13	0	0
BWt3	5	16-24	RSL1D1	ribosomal L1 domain containing 1	NA	16p13.13	0	0
BWt3	5	16-24	GSPT1	G1 to S phase transition 1	NA	16p13.13	0	0
BWt3	5	16-24	SNX29	sorting nexin 29	NA	16p13.13	0	0
BWt3	5	11-12	PMM2	phosphomannomutase 2	NA	16p13.2	1	0	Congenital disorder of glycosylation type 1a; abnormal subcutaneous adipose tissue distribution with fat pads (among other symptoms)	22
BWt3	5	11-12	TMEM186	transmembrane protein 186	NA	16p13.2	0	0
BWt3	5	11-12	USP7	ubiquitin specific peptidase 7	Implicated in human fertility; interacts with herpesviruses esp Epstein-Barr; implicated in UV-sensitive syndrome	16p13.2	0	0
BWt3	5	11-12	C16orf72	chromosome 16 open reading frame 72	NA	16p13.2	0	0
BWt3	5	16-24	ENSCSAG00000008377	NA	NA	NA	0	0
BWt3	5	16-24	ENSCSAG00000008364	NA	NA	NA	0	0
BWt3	5	16-24	ENSCSAG00000008184	NA	NA	NA	0	0
BWt3	5	16-24	ENSCSAG00000008163	NA	NA	NA	0	0
BWt3	10	115-119	CAPN10/GPR35	calpain 10/G protein-coupled receptor 35	This gene is expressed only in the liver and the encoded protein is localized mostly in the peroxisomes, where it is involved in glyoxylate detoxification. Mutations in this gene, some of which alter subcellular targetting, have been associated with type I primary hyperoxaluria	2q37.3	1	0	Type 2 Diabetes	2, 3
BWt3	10	115-119	SNED1	sushi, nidogen and EGF-like domains 1	Also called: Insulin-response element-binding protein 1. Implicated in insultin signal transduction pathways	2q37.3	1	0	Insulin	4
BWt3	10	115-119	PASK	PAS domain containing serine/threonine kinase	Expression of this gene is regulated by glucose, and the encoded protein plays a role in the regulation of insulin gene expression. Downregulation of this gene may play a role in type 2 diabetes	2q37.3	1	0	Type 2 Diabetes	5
BWt3	10	115-119	HDLBP	high density lipoprotein binding protein	The protein encoded by this gene binds high density lipoprotein (HDL) and may function to regulate excess cholesterol levels in cells	2q37.3	1	0	Coronary artery disease	6
BWt3	10	115-119	STK25	serine/threonine kinase 25	Diseases associated with STK25 include pseudopseudohypoparathyroidism and anoxia. Among its related pathways are Sweet Taste Signaling	2q37.3	1	0	Pseudopseudohypoparathyroidism
BWt3	10	115-119	NDUFA10	NADH dehydrogenase (ubiquinone) 1 alpha subcomplex, 10, 42kDa	IN mitochondrial metabolism pathway, implicated in Leigh syndrome	2q37.3	0	0
BWt3	10	115-119	OR6B2	olfactory receptor, family 6, subfamily B, member 2	NA	2q37.3	0	0
BWt3	10	115-119	OR6B3	olfactory receptor, family 6, subfamily B, member 3	NA	2q37.3	0	0
BWt3	10	115-119	OTOS	otospiralin	Sound perception	2q37.3	0	0
BWt3	10	115-119	GPC1	glypican 1	Implicated in cell division and growth regulation	2q37.3	0	0
BWt3	10	115-119	ANKMY1	ankyrin repeat and MYND domain containing 1	NA	2q37.3	0	0
BWt3	10	115-119	DUSP28	dual specificity phosphatase 28	NA	2q37.3	0	0
BWt3	10	115-119	RNPEPL1	arginyl aminopeptidase (aminopeptidase B)-like 1	NA	2q37.3	0	0
BWt3	10	115-119	KIF1A	kinesin family member 1A	Implicated in bone diseases; motor for anterograde axonal transport of synaptic vesicle precursors	2q37.3	0	1
BWt3	10	115-119	AGXT	alanine-glyoxylate aminotransferase	NA	2q37.3	0	0
BWt3	10	115-119	C2orf54	chromosome 2 open reading frame 54	NA	2q37.3	0	0
BWt3	10	115-119	MTERF4	mitochondrial transcription termination factor 4	Regulator of mitochondrial ribosome biogenesis and translation	2q37.3	0	0
BWt3	10	115-119	PPP1R7	protein phosphatase 1, regulatory (inhibitor) subunit 7	NA	2q37.3	0	0
BWt3	10	115-119	ANO7	anoctamin 7	Diseases associated with ANO7 include prostate cancer. Among its related pathways are Ion channel transport and Transport of glucose and other sugars, bile salts and organic acids, metal ions and amine compounds.	2q37.3	0	0
BWt3	10	115-119	SEPT2	septin 2	Filament-forming cytoskeletal GTPase. Required for normal organization of the actin cytoskeleton.	2q37.3	0	0
BWt3	10	115-119	FARP2	FERM, RhoGEF and pleckstrin domain protein 2	Plays a role in the response to class 3 semaphorins and remodeling of the actin cytoskeleton. Plays a role in TNFSF11-mediated osteoclast differentiation, especially in podosome rearrangement and reorganization of the actin cytoskeleton	2q37.3	0	0
BWt3	10	115-119	BOK	BCL2-related ovarian killer	Implicated in colorectal cancer	2q37.3	0	0
BWt3	10	115-119	THAP4	THAP domain containing 4	NA	2q37.3	0	0
BWt3	10	115-119	ATG4B	ATG4 autophagy related 4 homolog B (S. cerevisiae)	NA	2q37.3	0	0
BWt3	10	115-119	DTYMK	deoxythymidylate kinase	NA	2q37.3	0	0
BWt3	10	115-119	ING5	inhibitor of growth family, member 5	NA	2q37.3	0	0
BWt3	10	115-119	D2HGDH	D-2-hydroxyglutarate dehydrogenase	Mutations in this gene are present in D-2-hydroxyglutaric aciduria, a rare recessive neurometabolic disorder causing developmental delay, epilepsy, hypotonia, and dysmorphic features	2q37.3	0	0
BWt3	10	115-119	GAL3ST2	galactose-3-O-sulfotransferase 2	This enzyme has been implicated in tumor metastasis processes	2q37.3	0	0
BWt3	10	115-119	NEU4	sialidase 4	family of glycohydrolytic enzymes, which remove terminal sialic acid residues from various sialo derivatives, such as glycoproteins, glycolipids, oligosaccharides, and gangliosides.	2q37.3	0	0
BWt3	10	115-119	PDCD1	programmed cell death 1	studies suggest that this gene product may also be important in T cell function and contribute to the prevention of autoimmune diseases: lupus, multiple sclerosis	2q37.3	0	0
BWt3	10	115-119	ENSCSAG00000005986	NA	NA	NA	0	0
BWt3	10	115-119	ENSCSAG00000005945	NA	NA	NA	0	0
BWt3	10	115-119	ENSCSAG00000005941	NA	NA	NA	0	0
BWt3	10	115-119	CROCC2	NA	NA	NA	0	0
BWt3	10	115-119	ENSCSAG00000005917	NA	NA	NA	0	0
BWt3	10	115-119	ENSCSAG00000005723	NA	NA	NA	0	0
BWt3	21	5	POM121L12	POM121 membrane glycoprotein-like 12	If function is similar to POM121, may be implicated in transmembrane transport in nuclear pore, including glucose transport	7p12.1	0	0
BWt3	23	49-52	SGCD	sarcoglycan, delta (35kDa dystrophin-associated glycoprotein).	Implicated in cardiomyopathies and muscular dystrophies	5q33-34	0	1	Musculo skeletal disorders, MS
BWt3	23	49-52	KIF4B	kinesin family member 4B	Implicated in microtubule-based movement	5q33.1	0	0
BWt3	23	49-52	FAXDC2	fatty acid hydroxylase domain containing 2	Implicated in fatty acid biosynthesis	5q33.2	1	0
BWt3	23	49-52	LARP1	La ribonucleoprotein domain family, member 1	protein/RNA binding	5q33.2	0	0
BWt3	23	49-52	GEMIN5	gem (nuclear organelle) associated protein 5	RNA binding protein, modulates translation and perhaps protein synthesis	5q33.2	0	0
BWt3	23	49-52	TIMD4	T-cell immunoglobulin and mucin domain containing 4	Along with metabolic disorder, also implicated in lupus (autoimmune)	5q33.3	1	0	LDL, TotalChol, Triglycerides	12
BWt3	23	49-52	HAVCR1	hepatitis A virus cellular receptor 1	Implicated in asthma and allergies	5q33.3	0	0
BWt3	23	49-52	MED7/HAVCR2	mediator complex subunit 7/hepatitis A virus cellular receptor 2	Implicated in asthma and allergies; also with MS	5q33.3	0	0
BWt3	23	49-52	FAM71B	family with sequence similarity 71, member B	Implicated in spermatogenesis	5q33.3	0	0
BWt3	23	49-52	ITK	IL2-inducible T-cell kinase	Implcated in inflammation and celiac disease (also lymphoma)	5q33.3	0	0
BWt3	23	49-52	CYFIP2	cytoplasmic FMR1 interacting protein 2	Implicated in MS, asthma	5q33.3	0	0
BWt3	23	49-52	FNDC9	fibronectin type III domain-containing protein 9	Transmembrane protein	5q33.3	0	0
BWt3	23	49-52	NIPAL4	NIPA-like domain containing 4	Implicated in innate immunity and ichtyosis	5q33.3	0	0
BWt3	23	49-52	ADAM19	ADAM metallopeptidase domain 19	Transmembrane protein implicated in muscle development and neurogenesis; also with bone mineral density	5q33.3	0	1	Bone mineral density	23
BWt3	23	49-52	SOX30	SRY (sex determining region Y)-box 30	Implicated in spermatogenesis; also associated with ocular hypertension by mediating response to corticosteroids	5q33.3	0	0
BWt3	23	49-52	THG1L	tRNA-histidine guanylyltransferase 1-like	tRNA modification in the mitochondria	5q33.3	0	0
BWt3	23	49-52	ENSCSAG00000010563	NA	NA	5q33.3	0	0
BWt3	23	49-52	LSM11	LSM11, U7 small nuclear RNA associated	Implicated in pre-mRNA processing	5q33.3	0	0
BWt3	23	49-52	CLINT1	clathrin interactor 1	Implicated in schizophrenia; post-golgi vesicle-mediated transport	5q33.3	0	0
BWt3	23	49-52	CNDT8	NA	NA	NA	0	0
BWt3	23	49-52	MAPL22	mitochondrial-anchored protein ligase 22	NA	NA	0	0
CRL	5	15	CLEC16A	C-type lectin domain family 16, member A	Also implicated in Crohn's disease, celiac disease, multiple sclerosis, primary adrenal insufficiency (Addison's disease), and arthritis	16p13.13	1	0	Type 1 Diabetes	17
CRL	5	15	SOCS1	suppressor of cytokine signaling 1	Also implicated (with CLEC16A and CIITA) with celiac disease; in insulin-like growth factor receptor binding	16p13.13	1	0	Obesity, insulin resistance	18, 19
CRL	5	15	TNP2	encoding transition protein 2	Most expressed in testes and skeletal muscle; implicated in male infertility	16p13.13	1	0	Type 1 Diabetes	20
CRL	5	15	PRM3	protamine 3	Most expressed in testes; implicated in male infertility	16p13.13	1	0	Type 1 Diabetes	20
CRL	5	15	RMI2	chromosome 16 open reading frame 75	Implicated in DNA replication	16p13.13	1	0	Type 1 Diabetes	20
CRL	5	15	LITAF	lipopolysaccharide-induced TNF factor	Promotor that regulates TNF-alpha gene expression, already known to influence obesity in vervets; also implicated in cardiac arrhythmia and CMT disease	16p13.13	1	0	Obesity	21
CRL	5	15	EMP2	epithelial membrane protein 2	Implicated in Charcot-Marie-Tooth disease; demyelinating neuropathy; cholesterol homeotasis	16p13.13	0	0
CRL	5	15	TEKT5	tektin 5	Structural component of ciliary and flagellar microtubules.	16p13.13	0	0
CRL	5	15	NUBP1	nucleotide binding protein 1	NA	16p13.13	0	0
CRL	5	15	TVP23A	trans-golgi network vesicle protein 23 homolog A	Golgi vesicle-mediated transport	16p13.13	0	0
CRL	5	15	CIITA	class II, major histocompatibility complex, transactivator	Implicated in autoimmune diseases with SOCS1/CERC16A	16p13.13	0	0
CRL	5	15	PRM2	protamine 2	Most expressed in testes; implicated in male infertility	16p13.13	0	0
CRL	5	15	ENSCSAG00000008420	NA	NA	NA	0	0
CRL	5	15	ENSCSAG00000008377	NA	NA	NA	0	0
CRL	5	15	ENSCSAG00000008364	NA	NA	NA	0	0
CRL	7	19	CLOCK	clock homolog	Implicated in circadian rhythms; also with obesity and metabolic syndrome in some populations; implicated in NF-kappaB.	4q12	1	0	Obesity	24
CRL	7	19	TMEM165	transmembrane protein 165	Congenital disorder of glycosylation type IIk; includes growth retardation, skeletal dysplasia, and dysmorphia	4q12	1	1	Congenital disorder of glycosylation type IIk; abnormal subcutaneous adipose tissue distribution with fat pads (among other symptoms)	25
CRL	7	19	PDCL2	phosducin-like 2	NA	4q12	0	0
CRL	7	19	KDR	kinase insert domain receptor	Major growth factor for endothelial cells.	4q12	0	0
CRL	7	27-30	EPGN	epithelial mitogen homolog	Anatomical structure morphogenesis	4q13.3	0	1
CRL	7	27-30	EREG	epiregulin	Anatomical structure morphogenesis; increased weight loss with dextran sulfate sodium exposure	4q13.3	1	1	Weight loss	3
CRL	7	27-30	AREG	amphiregulin	Growth factor activity, bone tissue development	4q13.3	0	1
CRL	7	27-30	BTC	betacellulin	Growth factor activity	4q13.3	0	1
CRL	7	27-30	PARM1	prostate androgen-regulated mucin-like protein 1	NA	4q13.3	0	0
CRL	7	27-30	CXCL11	chemokine (C-X-C motif) ligand 11	Implicated in autoimmune thyroiditis	4q21.1	1	0
CRL	7	27-30	STBD1	starch binding domain 1 and family with sequence similarity 47, member E	Implicated in human muscle function; transports glycogen to lysosomes	4q21.1	1	1	Muscle contraction; glycogen metabolism
CRL	7	27-30	CXCL13	chemokine (C-X-C motif) ligand 13	B lymphocyte chemoattractant; implicated in thymic hyperplasia	4q21.1	1	0
CRL	7	27-30	RCHY1	ring finger and CHY zinc finger domain containing 1	NA	4q21.1	0	0
CRL	7	27-30	THAP6	THAP domain containing 6	NA	4q21.1	0	0
CRL	7	27-30	USO1	USO1 vesicle docking protein homolog	NA	4q21.1	0	0
CRL	7	27-30	CDKL2	cyclin-dependent kinase-like 2	NA	4q21.1	0	0
CRL	7	27-30	NAAA/SDAD1	N-acylethanolamine acid amidase and SDA1 domain containing 1	Implicated in lipid metabolic processes	4q21.1	0	0
CRL	7	27-30	PPEF2	protein phosphatase, EF-hand calcium binding domain 2	Implicated in retinal degeneration	4q21.1	0	0
CRL	7	27-30	CXCL9	chemokine (C-X-C motif) ligand 9	Implicated in antimicrobial activity; Cytokine that affects the growth, movement, or activation state of cells that participate in immune and inflammatory response	4q21.1	0	0
CRL	7	27-30	CXCL10	chemokine (C-X-C motif) ligand 10	Implicated in antimicrobial activity; Cytokine that affects the growth, movement, or activation state of cells that participate in immune and inflammatory response	4q21.1	0	0
CRL	7	27-30	ART3	ADP-ribosyltransferase 3	NA	4q21.1	0	0
CRL	7	27-30	NUP54	nucleoporin 54kDa	NA	4q21.1	1	0	BMI	34
CRL	7	27-30	SCARB2	scavenger receptor class B, member 2	NA	4q21.1	1	0	BMI	34
CRL	7	27-30	CCDC158	coiled-coil domain containing 158	NA	4q21.1	0	0
CRL	7	27-30	SHROOM3	shroom family member 3	Implicated in neural tube defects	4q21.1	0	0
CRL	7	27-30	SOWAHB	sosondowah ankyrin repeat domain family member B	NA	4q21.1	0	0
CRL	7	27-30	SEPT11	septin 11	NA	4q21.1	0	0
CRL	7	27-30	CCNG2	cyclin G2	NA	4q21.1	0	0
CRL	7	27-30	CNOT6L	CCR4-NOT transcription complex, subunit 6-like	NA	4q21.1	0	0
CRL	7	27-30	MRPL1	mitochondrial ribosomal protein L1	NA	4q21.1	0	0
CRL	7	27-30	FRAS1	Fraser syndrome 1	NA	4q21.21	0	0
CRL	7	27-30	ANXA3	annexin A3	Response to growth factor stimulus	4q21.21	0	1
CRL	7	27-30	BMP2K	BMP2 inducible kinase	Bone morphogenic proteins (BMPs) play a key role in skeletal development and patterning	4q21.21	0	1	Osteoporosis
CRL	7	27-30	PAQR3	progestin and adipoQ receptor family member III	NA	4q21.21	0	0
CRL	7	19	TMSB4X	thymosin beta 4, X-linked	Implicated in regulation of actin cytoskeleton	Xp22.2	0	0
CRL	7	19	SRDS83	NA	NA	NA	0	0
CRL	7	19	ENSCSAG00000004997	NA	NA	NA	0	0
CRL	7	27-30	G3BP2	GTPase activating protein (SH3 domain) binding protein 2	Implicated in NF-kappaB pathway (related to TNF-alpha, which is a precursor)	NA	1	0
CRL	7	27-30	ENSCSAG00000004757	NA	NA	NA	0	0
CRL	7	27-30	ENSCSAG00000004754	NA	NA	NA	0	0
CRL	7	27-30	ENSCSAG00000004749	NA	NA	NA	0	0
CRL	7	27-30	ENSCSAG00000004747	NA	NA	NA	0	0
CRL	7	27-30	ENSCSAG00000004709	NA	NA	NA	0	0
CRL	7	27-30	ENSCSAG00000004635	NA	NA	NA	0	0
CRL	7	27-30	ENSCSAG00000004602	NA	NA	NA	0	0
CRL	21	2-5	VOPP1	vesicular, overexpressed in cancer, prosurvival protein 1	Implicated in NF-kappaB pathway (related to TNF-alpha, which is a precursor)	7p11.2	1	0	Hypertension	26
CRL	21	2-5	LANCL2	LanC lantibiotic synthetase component C-like 2 (bacterial)	NA	7p11.2	1	0	Insulinoma (in rats)	27
CRL	21	2-5	EGFR	epidermal growth factor receptor	NA	7p11.2	1	0	Altherosclerosis, Hypercholesterolemia, Thyroid dysfunction	28, 29, 30
CRL	21	2-5	SEC61G	Sec61 gamma subunit	P-P-bond-hydrolysis-driven protein transmembrane transporter activity	7p11.2	1	0	Insulin production	31
CRL	21	2-5	SEPT14	septin 14	cell cycle/cell division; testis specific	7p11.2	0	0
CRL	21	2-5	VSTM2A	V-set and transmembrane domain containing 2A	NA	7p11.2	0	0
CRL	21	2-5	POM121L12	POM121 membrane glycoprotein-like 12	If function is similar to POM121, may be implicated in transmembrane transport in nuclear pore, including glucose transport	7p12.1	0	0
CRL	21	2-5	ENSCSAG00000016080	NA	NA	NA	0	0
CRLt1	7	29	CXCL13	chemokine (C-X-C motif) ligand 13	B lymphocyte chemoattractant; implicated in thymic hyperplasia	4q21.1	1	0
CRLt1	7	29	SHROOM3	shroom family member 3	Implicated in neural tube defects	4q21.1	0	0
CRLt1	7	29	SOWAHB	sosondowah ankyrin repeat domain family member B	NA	4q21.1	0	0
CRLt1	7	29	SEPT11	septin 11	NA	4q21.1	0	0
CRLt1	7	29	CCNG2	cyclin G2	NA	4q21.1	0	0
CRLt1	7	29	CNOT6L	CCR4-NOT transcription complex, subunit 6-like	NA	4q21.1	0	0
CRLt1	21	0-5	PHKG1	phosphorylase kinase, gamma 1 (muscle)	Implicated in glycogen storage disease	7p11.2	1	0	Glycogen storage disease
CRLt1	21	0-5	CCT6A	chaperonin containing TCP1, subunit 6A (zeta 1)	Implicated in TNF-alpha pathway	7p11.2	1	0		21, 32
CRLt1	21	0-5	PSPH	phosphoserine phosphatase	Implicated in Williams syndrome	7p11.2	1	1	Early failure to thrive	33
CRLt1	21	0-5	VOPP1	vesicular, overexpressed in cancer, prosurvival protein 1	Implicated in NF-kappaB pathway (related to TNF-alpha, which is a precursor)	7p11.2	1	0	Hypertension	26
CRLt1	21	0-5	LANCL2	LanC lantibiotic synthetase component C-like 2 (bacterial)	NA	7p11.2	1	0	Insulinoma (in rats)	27
CRLt1	21	0-5	EGFR	epidermal growth factor receptor	NA	7p11.2	1	0	Altherosclerosis, Hypercholesterolemia, Thyroid dysfunction	28, 29, 30
CRLt1	21	0-5	SEC61G	Sec61 gamma subunit	P-P-bond-hydrolysis-driven protein transmembrane transporter activity	7p11.2	1	0	Insulin production	31
CRLt1	21	0-5	NUPR1L	nuclear protein, transcriptional regulator, 1-like	NA	7p11.2
CRLt1	21	0-5	SUMF2	sulfatase modifying factor 2	Implicated in sphingolipidosis (e.g., Tay-Sachs), and campylobacteriosis	7p11.2	0	0
CRLt1	21	0-5	GBAS/ZNF713	glioblastoma amplified sequence/zinc finger protein 713	Implicated in vesicular transport; glioblastoma	7p11.2	0	0
CRLt1	21	0-5	SEPT14	septin 14	cell cycle/cell division; testis specific	7p11.2	0	0
CRLt1	21	0-5	VSTM2A	V-set and transmembrane domain containing 2A	NA	7p11.2	0	0
CRLt1	21	0-5	POM121L12	POM121 membrane glycoprotein-like 12	If function is similar to POM121, may be implicated in transmembrane transport in nuclear pore, including glucose transport	7p12.1	0	0
CRLt1	21	0-5	ZNF92	zinc finger protein 92	Implicated in myocardial stunning	7q11.21	0	0
CRLt1	21	0-5	TMSB10	thymosin beta 10	Actin binding; implicated in chronic graft vs host disease	7q11.21	0	0
CRLt1	21	0-5	ZNF273	zinc finger protein 273	involved in transcriptional regulation	7q11.21	0	0
CRLt1	21	0-5	ZNF680	zinc finger protein 680	May be involved in transcriptional regulation	7q11.21	0	0
CRLt1	21	0-5	ZNF736	zinc finger protein 736	May be involved in transcriptional regulation	7q11.21	0	0
CRLt1	21	0-5	ZNF679	zinc finger protein 679	May be involved in transcriptional regulation	7q11.21	0	0
CRLt1	21	0-5	ENSCSAG00000016080	NA	NA	NA	0	0
CRLt1	21	0-5	ENSCSAG00000016178	NA	NA	NA	0	0
CRLt1	21	0-5	ENSCSAG00000016172	NA	NA	NA	0	0
CRLt1	21	0-5	ENSCSAG00000016147	NA	NA	NA	0	0
CRLt1	21	0-5	ENSCSAG00000016120	NA	NA	NA	0	0
							62	18
References
1. Abu-Farha M, Tiss A, Abubaker J, Khadir A, Al-Ghimlas F, Al-Khairi I et al. Proteomics analysis of human obesity reveals the epigenetic factor HDAC4 as a potential target for obesity. PLoS One 2013; 8:e75342.
2. Horikawa Y, Oda N, Cox NJ, Li X, Orho-Melander M, Hara M et al. Genetic variation in the gene encoding calpain-10 is associated with type 2 diabetes mellitus. Nat Genet 2000; 26: 163-175.
3. Rankinen T, Zuberi A, Chagnon YC, Weisnagel SJ, Argyropoulos G, Walts B et al. The human obesity gene map: The 2005 update. Obesity 2006; 14: 529-644.
4. Villafuerte BC, Phillips LS, Rane MJ, Zhao W. Insulin-response element-binding protein 1: a novel Akt substrate involved in transcriptional action of insulin. J Biol Chem 2004; 279: 36650-36659.
5. da Silva Xavier G, Farhan H, Kim H, Caxaria S, Johnson P, Hughes S et al. Per-arnt-sim (PAS) domain-containing protein kinase is downregulated in human islets in type 2 diabetes and regulates glucagon secretion. Diabetologica 2011; 54: 819-827.
6. Chiu DS, Oram JF, LeBoeuf RC, Alpers CE, O'Brien KD. High-density lipoprotein-binding protein (HBP)/vigilin is expressed in human atherosclerotic lesions and colocalizes with apolipoprotein E. Arterioscler Thromb Vasc Biol 1997; 17: 2350-2358.
7. Snyder EE, Walts B, Perusse L, Chagnon YC, Weisnagel SJ, Rankinen T et al. The human obesity gene map: the 2003 update. Obes Res 2004; 12: 369-439.
8. Kunej T, Jevsinek Skok D, Zorc M, Ogrinc A, Michal JJ, Kovac M et al. Obesity gene atlas in mammals. J Genomics 2013; 1: 45-55.
9. Fossey SC, Mychaleckyj JC, Pendleton JK, Snyder JR, Bensen JT, Hirakawa S et al. A high-resolution 6.0-megabase transcript map of the type 2 diabetes susceptibility region on human chromosome 20. Genomics 2001; 76: 45-57.
10. Hu YF, Zhang HL, Cai T, Harashima S, Notkins AL. The IA-2 interactome. Diabetologica 2005; 48: 2576-2581.
11. Permutt MA, Wasson J, Love-Gregory L, Ma J, Skolnick G, Suarez B et al. Searching for type 2 diabetes genes on chromosome 20. Diabetes 2002; 51 (Suppl. 3): S308-S315.
12. Global Lipids Genetics Consortium. Discovery and refinement of loci associated with lipid levels. Nat Genet 2013; 45: 1274-1285.
13. Kamdem LK, Hamilton L, Cheng C, Liu W, Yang W, Johnson JA et al. Gneetic predictors of glucocorticoid-induced hypertension in children with acute lymphoblastic leukemia. Pharmacogenet Genomics 2008; 18: 507-514.
14. Vaittinen M, Kaminska D, Käkelä P, Eskelinen M, Kolehmainen M, Pihlajamäki J et al. Downregulation of CPPED1 expression improves glucose metabolism in vitro in adipocytes. Diabetes 2013; 62: 3747-3750.
15. Buiting K, Körner C, Ulrich B, Wahle E, Horsthemke B. The human gene for the poly(A)-specific ribonuclease (PARN) maps to 16p13 and has a truncated copy in the Prader-Willi/Angelman syndrome region on 15q11-->q13. Cytogenet Cell Genet 1999; 87: 125-31.
16. Wootton PT, Stephens JW, Hurel SJ, Durand H, Cooper J, Ninio E et al. Lp-PLA2 activity and PLA2G7 A379V genotype in patients with diabetes mellitus. Atherosclerosis 2006; 189: 149-156.
17. Hakonarson H, Grant SF, Bradfield JP, Marchand L, Kim CE, Glessner JT et al. A genome-wide association study identifies KIAA0350 as a type 1 diabetes gene. Nature 2007; 448; 591-594.
18. Gylvin T, Nolsøe R, Albrechtsen A, Andersen G, Bergholdt R, Brorsson C et al. Functional SOCS1 polymorphisms are associated with variation in obesity in whites. Diabetes Obes Metab 2009; 11: 196-203.
19. Ueki K, Kondo T, Kahn CR. Suppressor of cytokine signaling 1 (SOCS-1) and SOCS-3 cause insulin resistance through inhibition of tyrosine phosphorylation of insulin receptor substrate proteins by discrete mechanisms. Mol Cell Biol 2004; 24: 5434-5446.
20. Cooper JD, Smyth DJ, Smiles AM, Plagnol V, Walker NM, Allen JE et al. Meta-analysis of genome-wide association study data identifies additional type 1 diabetes risk loci. Nat Genet 2008; 40: 1399-1401.
21. Gray SB, Howard TD, Langefeld CD, Hawkins GA, Diallo AF, Wagner JD. Comparative analyses of single-nucleotide polymorphisms in the TNF promoter region provide further validation for the vervet monkey model of obesity. Comp Med 2009; 59: 580-588.
22. Jaeken J, Matthijs G. Congenital disorders of glycosylation. Annu Rev Genomics Hum Genet 2001; 2: 129-151.
23. Styrkarsdottir U, Halldorsson BV, Gretarsdottir S, Gudbjartsson DF, Walters GB, Ingvarsson T et al. New sequence variants associated with bone mineral density. Nat Genet 2009; 41: 15-15.
24. Summa KC, Turek FW. Chronobiology and obesity: Interactions between circadian rhythms and energy regulation. Adv Nutr 2014; 5: 312S-319S.
25. Foulquier F, Amyere M, Jaeken J, Zeevaert R, Schollen E, Race V et al. TMEM165 deficiency causes a congenital disorder of glycosylation. Am J Hum Genet 2012; 91: 15-26.
26. Matsuda A, Suzuki Y, Honda G, Muramatsu S, Matsuzaki O, Nagano Y et al. Large-scale identification and characterization of human genes that activate NF-kappaB and MAPK signaling pathways. Oncogene 2003; 22: 3307-3318.
27. Sturla L, Fresia C, Guida L, Bruzzone S, Scarfi S, Usai C et al. LANCL2 is necessary for abscisic acid binding and signaling in human granulocytes and in rat insulinoma cells. J Biol Chem 2009; 284: 28045-28057.
28. Dreux AC, Lamb DJ, Modjtahedi H, Ferns GA. The epidermal growth factor receptors and their family of ligands: their putative role in atherogenesis. Atherosclerosis 2006; 186: 38-53.
29. Boswell EJ, Jeon H, Blacklow SC, Downing AK. Global defects in the expression and function of the low density lipoprotein receptor (LDLR) associated with two familial hypercholesterolemia mutations resulting in misfolding of the LDLR epidermal growth factor-AB pair. J Biol Chem 2004; 279: 30611-30621.
30. Westmark K, Lundqvist M, Wallin G, Dahlman T, Hacker GW, Heldin NE et al. EGF-receptors in human normal and pathological thyroid tissue. Histopathology 1996; 28: 221-227.
31. Dodson G, Steiner D. The role of assembly in insulin's biosynthesis. Curr Opin Struct Biol 1998; 8: 189-194.
32. Bouwmeester T, Bauch A, Ruffner H, Angrand PO, Bergamini G, Croughton K, Cruciat C. A physical and functional map of the human TNF-alpha/NF-kappa B signal transduction pathway. Nat Cell Biol 2004; 6: 97-105.
33. Jaeken J, Detheux M, Fryns JP, Collet JF, Alliet P, Van Schaftingen E. Phosphoserine phosphatase deficiency in a patient with Williams syndrome. J Med Genet 1997; 34: 594-596.
34. Locke AE, Kahali B, Berndt SI, Justice AE, Pers TH, Day FE et al. Genetic studies of body mass index yield new insights for obesity biology. Nature 518:197-206.
